# Supplementary material for: Phylogenetic characterisation of tick-borne encephalitis virus from Lithuania
Source: PLoS One. 2024 Feb 7;19(2):e0296472. doi: 10.1371/journal.pone.0296472 (PMC10849421; doi:10.1371/journal.pone.0296472)
Supplement: S2 Table — (XLS) [file pone.0296472.s002.xls]

## Sheet: MatrixOutput
S2 Table. Estimates of Evolutionary Divergence between partial E gene sequences from Lithuanian samples of TBEV
	173.17_IR_Kiv {Siauliai}	171.17_IR_Kiv {Siauliai}	174.17_IR_Kiv {Siauliai}	175.17_DR_Kiv {Siauliai}	176.17_DR_Kiv {Siauliai}	282.18_IRn_Kai {Siauliai}	265.18_Irn Sug {Siauliai}	266.18_IR Sug {Siauliai}	MZ964665_A.fla_Bri {Siauliai}	KC660803_I.r. {Siauliai}	338.18_IRn_Juk {Siauliai}	269.18_DR_Kro {Alytus}	270.18_DR_Kro {Alytus}	MZ964664_A.fla_Kro {Alytus}	AJ414703_Human {Alytus}	310.18_IRn_Bed {Kaunas}	308.18_IRn_Bed {Kaunas}	168.19_IR_Ast {Panevezys}	161.19_IR_Gai {Panevezys}	164.18_IR_Zel {Marijampole}	169.18_IR_KR {Marijampole}	171.18_IR_KR {Marijampole}	15.19_IRn_Lek {Marijampole}	274.19_IR_Kir {Telsiai}	279.19_IR_Kir {Telsiai}	285.19_IRn_Kir {Telsiai}	286.19_IRn_Kir {Telsiai}	287.19_IR_Maz {Telsiai}	294.19_IRn_Maz {Telsiai}
173.17_IR_Kiv_{Siauliai}
171.17_IR_Kiv_{Siauliai}	0
174.17_IR_Kiv_{Siauliai}	0	0
175.17_DR_Kiv_{Siauliai}	0	0	0
176.17_DR_Kiv_{Siauliai}	0	0	0	0
282.18_IRn_Kai_{Siauliai}	0.00220265	0.00220265	0.00220265	0.00220265	0.00220265
265.18_IRn_Sug_{Siauliai}	0.00220265	0.00220265	0.00220265	0.00220265	0.00220265	0
266.18_IR_Sug_{Siauliai}	0.00220265	0.00220265	0.00220265	0.00220265	0.00220265	0	0
MZ964665_A.fla_Bri {Siauliai}	0.0247278	0.0247278	0.0247278	0.0247278	0.0247278	0.0270372	0.0270372	0.0270372
KC660803_I.r._{Siauliai}	0.0219432	0.0219432	0.0219432	0.0219432	0.0219432	0.0219432	0.0219432	0.0219432	0.0191859
338.18_IRn_Juk_{Siauliai}	0.0200072	0.0200072	0.0200072	0.0200072	0.0200072	0.0200072	0.0200072	0.0200072	0.00493831	0.0136303
269.18_DR_Kro_{Alytus}	0.00220265	0.00220265	0.00220265	0.00220265	0.00220265	0	0	0	0.0270372	0.0219432	0.0200072
270.18_DR_Kro_{Alytus}	0.00441504	0.00441504	0.00441504	0.00441504	0.00441504	0.00220265	0.00220265	0.00220265	0.0293574	0.0247522	0.0225648	0.00220265
MZ964664_A.fla_Kro_{Alytus}	0.0155951	0.0155951	0.0155951	0.0155951	0.0155951	0.0178627	0.0178627	0.0178627	0.0224757	0.0191859	0.0175018	0.0178627	0.0201406
AJ414703_Human_{Alytus}	0.0178338	0.0178338	0.0178338	0.0178338	0.0178338	0.0201065	0.0201065	0.0201065	0.0293574	0.0247522	0.0251355	0.0201065	0.0223896	0.0201406
310.18_IRn_Bed_{Kaunas}	0.0133378	0.0133378	0.0133378	0.0133378	0.0133378	0.0155951	0.0155951	0.0155951	0.0201821	0.0136303	0.0149637	0.0155951	0.0178627	0.0156263	0.0178627
308.18_IRn_Bed_{Kaunas}	0.0133378	0.0133378	0.0133378	0.0133378	0.0133378	0.0155951	0.0155951	0.0155951	0.0201821	0.0136303	0.0149637	0.0155951	0.0178627	0.0156263	0.0178627	0
168.19_IR_Ast_{Panevezys}	0.00662624	0.00662624	0.00662624	0.00662624	0.00662624	0.00885342	0.00885342	0.00885342	0.0224757	0.0191859	0.0175018	0.00885342	0.0110906	0.0133638	0.0155951	0.0111116	0.0111116
161.19_IR_Gai_{Panevezys}	0.00662624	0.00662624	0.00662624	0.00662624	0.00662624	0.00885342	0.00885342	0.00885342	0.0224757	0.0191859	0.0175018	0.00885342	0.0110906	0.0133638	0.0155951	0.0111116	0.0111116	0
164.18_IR_Zuv_{Marijampole}	0.0178627	0.0178627	0.0178627	0.0178627	0.0178627	0.0201406	0.0201406	0.0201406	0.0201821	0.0164004	0.0149637	0.0201406	0.0224289	0.0156263	0.0224289	0.0133638	0.0133638	0.0156263	0.0156263
169.18_IR_KR_{Marijampole}	0.0178627	0.0178627	0.0178627	0.0178627	0.0178627	0.0201406	0.0201406	0.0201406	0.0201821	0.0164004	0.0149637	0.0201406	0.0224289	0.0156263	0.0224289	0.0133638	0.0133638	0.0156263	0.0156263	0
171.18_IR_KR_{Marijampole}	0.0178627	0.0178627	0.0178627	0.0178627	0.0178627	0.0201406	0.0201406	0.0201406	0.0201821	0.0164004	0.0149637	0.0201406	0.0224289	0.0156263	0.0224289	0.0133638	0.0133638	0.0156263	0.0156263	0	0
15.19_IRn_Lek_{Marijampole}	0.0224289	0.0224289	0.0224289	0.0224289	0.0224289	0.0247278	0.0247278	0.0247278	0.00663727	0.0164004	0.00246306	0.0247278	0.0224289	0.0201821	0.0270372	0.017899	0.017899	0.0201821	0.0201821	0.017899	0.017899	0.017899
274.19_IR_Kir_{Telsiai}	0.0178338	0.0178338	0.0178338	0.0178338	0.0178338	0.0201065	0.0201065	0.0201065	0.0293574	0.0275771	0.0251355	0.0201065	0.0223896	0.0201406	0.0223896	0.0178627	0.0178627	0.0155951	0.0155951	0.0224289	0.0224289	0.0224289	0.0270372
279.19_IR_Kir_{Telsiai}	0.0178338	0.0178338	0.0178338	0.0178338	0.0178338	0.0201065	0.0201065	0.0201065	0.0293574	0.0275771	0.0251355	0.0201065	0.0223896	0.0201406	0.0223896	0.0178627	0.0178627	0.0155951	0.0155951	0.0224289	0.0224289	0.0224289	0.0270372	0
285.19_IRn_Kir_{Telsiai}	0.0178338	0.0178338	0.0178338	0.0178338	0.0178338	0.0201065	0.0201065	0.0201065	0.0293574	0.0275771	0.0251355	0.0201065	0.0223896	0.0201406	0.0223896	0.0178627	0.0178627	0.0155951	0.0155951	0.0224289	0.0224289	0.0224289	0.0270372	0	0
286.19_IRn_Kir_{Telsiai}	0.0178338	0.0178338	0.0178338	0.0178338	0.0178338	0.0201065	0.0201065	0.0201065	0.0293574	0.0275771	0.0251355	0.0201065	0.0223896	0.0201406	0.0223896	0.0178627	0.0178627	0.0155951	0.0155951	0.0224289	0.0224289	0.0224289	0.0270372	0	0	0
287.19_IR_Maz_{Telsiai}	0.0178338	0.0178338	0.0178338	0.0178338	0.0178338	0.0201065	0.0201065	0.0201065	0.0293574	0.0275771	0.0251355	0.0201065	0.0223896	0.0201406	0.0223896	0.0178627	0.0178627	0.0155951	0.0155951	0.0224289	0.0224289	0.0224289	0.0270372	0	0	0	0
294.19_IRn_Maz_{Telsiai}	0.0178338	0.0178338	0.0178338	0.0178338	0.0178338	0.0201065	0.0201065	0.0201065	0.0293574	0.0275771	0.0251355	0.0201065	0.0223896	0.0201406	0.0223896	0.0178627	0.0178627	0.0155951	0.0155951	0.0224289	0.0224289	0.0224289	0.0270372	0	0	0	0	0

## Sheet: Caption
Table. Estimates of Evolutionary Divergence between Sequences
The number of base substitutions per site from between sequences are shown. Analyses were conducted using the Kimura 2-parameter model [1]. This analysis involved 32 nucleotide sequences. Codon positions included were 1st+2nd+3rd+Noncoding. All ambiguous positions were removed for each sequence pair (pairwise deletion option). There were a total of 455 positions in the final dataset. Evolutionary…
1. Kimura M. (1980). A simple method for estimating evolutionary rate of base substitutions through comparative studies of nucleotide sequences. Journal of Molecular Evolution 16:111-120.
2. Tamura K., Stecher G., and Kumar S. (2021). MEGA 11: Molecular Evolutionary Genetics Analysis Version 11. Molecular Biology and Evolution https://doi.org/10.1093/molbev/msab120.
Disclaimer: Although utmost care has been taken to ensure the correctness of the caption, the caption text is provided "as is" without any warranty of any kind. Authors advise the user to carefully check the caption prior to its use for any purpose and report any errors or problems to the authors immediately (www.megasoftware.net). In no event shall the authors and their employers be liable for a…
