# Supplementary material for: Phylogenetic characterisation of tick-borne encephalitis virus from Lithuania
Source: PLoS One. 2024 Feb 7;19(2):e0296472. doi: 10.1371/journal.pone.0296472 (PMC10849421; doi:10.1371/journal.pone.0296472)
Supplement: S3 Table — (XLS) [file pone.0296472.s003.xls]

## Sheet: MatrixOutput
S3 Table. Estimates of Evolutionary Divergence between partial NS3 gene sequences from Lithuanian samples of TBEV
	168.17_IR_Kiv {Siauliai}	169.17_IR_Kiv {Siauliai}	170.17_IR_Kiv {Siauliai}	171.17_IR_Kiv {Siauliai}	173.17_IR_Kiv {Siauliai}	174.17_IR_Kiv {Siauliai}	265.18_IRn_Sug {Siauliai}	266.18_IR_Sug {Siauliai}	259.18_IRn_Brd {Siauliai}	338.18_IRn_Juk {Siauliai}	KC660839_I.r. {Siauliai}	KC660840_I.r. {Siauliai}	267.18_DR_Kro {Alytus}	270.18_DR_Kro {Alytus}	273.18_IR_Kro {Alytus}	215.18_DR_Pak {Vilnius}	168.19_IR_Ast {Panevezys}	131.19_IR_Rig {Panevezys}	161.19_IR_Gai {Panevezys}	164.18_IR_Zel {Marijampole}	168.18_IRl_Zel {Marijampole}	169.18_IR_KR {Marijampole}	171.18_IR_KR {Marijampole}	15.19_IRn_Lek {Marijampole}	310.18_IRn_Bed {Kaunas}	308.18_IRn_Bed {Kaunas}	287.19_IR_Maz {Telsiai}	286.19_IRn_Kir {Telsiai}	274.19_IR_Kir {Telsiai}	279.19_IR_Kir {Telsiai}	285.19IRn_Kir {Telsiai}
168.17_IR_Kiv_{Siauliai}
169.17_IR_Kiv_{Siauliai}	0
170.17_IR_Kiv_{Siauliai}	0	0
171.17_IR_Kiv_{Siauliai}	0	0	0
173.17_IR_Kiv_{Siauliai}	0	0	0	0
174.17_IR_Kiv_{Siauliai}	0	0	0	0	0
265.18_IRn_Sug_{Siauliai}	0.00131542	0.00131542	0.00131542	0.00131542	0.00131542	0.00131542
266.18_IR_Sug_{Siauliai}	0.00131542	0.00131542	0.00131542	0.00131542	0.00131542	0.00131542	0
259.18_IRn_Brd_{Siauliai}	0.00395338	0.00395338	0.00395338	0.00395338	0.00395338	0.00395338	0.00528127	0.00528127
338.18_IRn_Juk_{Siauliai}	0.021623	0.021623	0.021623	0.021623	0.021623	0.021623	0.0229509	0.0229509	0.0257051
KC660839_I.r. {Siauliai}	0.0261435	0.0261435	0.0261435	0.0261435	0.0261435	0.0261435	0.0277671	0.0277671	0.0311289	0.01787
KC660840_I.r {Siauliai}	0.0261435	0.0261435	0.0261435	0.0261435	0.0261435	0.0261435	0.0277671	0.0277671	0.0311289	0.01787	0
267.18_DR_Kro_{Alytus}	0.00131542	0.00131542	0.00131542	0.00131542	0.00131542	0.00131542	0	0	0.00528127	0.0229509	0.0277671	0.0277671
270.18_DR_Kro_{Alytus}	0.00131542	0.00131542	0.00131542	0.00131542	0.00131542	0.00131542	0	0	0.00528127	0.0229509	0.0277671	0.0277671	0
273.18_IR_Kro_{Alytus}	0.00131542	0.00131542	0.00131542	0.00131542	0.00131542	0.00131542	0	0	0.00528127	0.0229509	0.0277671	0.0277671	0	0
215.18_DR_Pak_{Vilnius}	0.00131632	0.00131632	0.00131632	0.00131632	0.00131632	0.00131632	0.00263174	0.00263174	0.00527776	0.0230429	0.0278721	0.0278721	0.00263174	0.00263174	0.00263174
168.19_IR_Ast_{Panevezys}	0.00131632	0.00131632	0.00131632	0.00131632	0.00131632	0.00131632	0.00263174	0.00263174	0.00527776	0.0230429	0.0278721	0.0278721	0.00263174	0.00263174	0.00263174	0.0026407
131.19_IR_Rig_{Panevezys}	0.00176926	0.00176926	0.00176926	0.00176926	0.00176926	0.00176926	0.00354978	0.00354978	0.0035498	0.0234859	0.0266903	0.0266903	0.00354978	0.00354978	0.00354978	0.00354024	0.00354024
161.19_IR_Gai_{Panevezys}	0.0160671	0.0160671	0.0160671	0.0160671	0.0160671	0.0160671	0.0173982	0.0173982	0.0201236	0.0161296	0.0161892	0.0161892	0.0173982	0.0173982	0.0173982	0.017455	0.017455	0.016139
164.18_IR_Zel_{Marijampole}	0.0380803	0.0380803	0.0380803	0.0380803	0.0380803	0.0380803	0.0394519	0.0394519	0.0422864	0.0338328	0.0242519	0.0242519	0.0394519	0.0394519	0.0394519	0.0395361	0.0395361	0.0328401	0.0297496
168.18_IRl_Zel_{Marijampole}	0.0380803	0.0380803	0.0380803	0.0380803	0.0380803	0.0380803	0.0394519	0.0394519	0.0422864	0.0338328	0.0242519	0.0242519	0.0394519	0.0394519	0.0394519	0.0395361	0.0395361	0.0328401	0.0297496	0
169.18_IR_KR_{Marijampole}	0.0408303	0.0408303	0.0408303	0.0408303	0.0408303	0.0408303	0.0422154	0.0422154	0.0450636	0.0365698	0.0242519	0.0242519	0.0422154	0.0422154	0.0422154	0.0422861	0.0422861	0.0328401	0.0324667	0.00263702	0.00263702
171.18_IR_KR_{Marijampole}	0.0367097	0.0367097	0.0367097	0.0367097	0.0367097	0.0367097	0.0380796	0.0380796	0.0409101	0.0324685	0.0242519	0.0242519	0.0380796	0.0380796	0.0380796	0.0381633	0.0381633	0.0328401	0.0283925	0.00131365	0.00131365	0.00395375
15.19_IRn_Lek_{Marijampole}	0.0229524	0.0229524	0.0229524	0.0229524	0.0229524	0.0229524	0.0242866	0.0242866	0.0270474	0.00394847	0.0162548	0.0162548	0.0242866	0.0242866	0.0242866	0.0243726	0.0243726	0.0234873	0.014812	0.0324762	0.0324762	0.0351996	0.0311134
310.18_IRn_Bed_{Kaunas}	0.0327061	0.0327061	0.0327061	0.0327061	0.0327061	0.0327061	0.0340597	0.0340597	0.0341643	0.0300918	0.0244997	0.0244997	0.0340597	0.0340597	0.0340597	0.0341642	0.0341642	0.0329533	0.0244253	0.0367063	0.0367063	0.0394635	0.0380777	0.0287572
308.18_IRn_Bed_{Kaunas}	0.0327061	0.0327061	0.0327061	0.0327061	0.0327061	0.0327061	0.0340597	0.0340597	0.0341643	0.0300918	0.0244997	0.0244997	0.0340597	0.0340597	0.0340597	0.0341642	0.0341642	0.0329533	0.0244253	0.0367063	0.0367063	0.0394635	0.0380777	0.0287572	0
287.19_IR_Maz_{Telsiai}	0.0255125	0.0255125	0.0255125	0.0255125	0.0255125	0.0255125	0.0268678	0.0268678	0.0296335	0.0200773	0.0161112	0.0161112	0.0268678	0.0268678	0.0268678	0.0269162	0.0269162	0.0270533	0.017357	0.0295604	0.0295604	0.0323209	0.03092	0.0187388	0.0256824	0.0256824
286.19_IRn_Kir_{Telsiai}	0.0255125	0.0255125	0.0255125	0.0255125	0.0255125	0.0255125	0.0268678	0.0268678	0.0296335	0.0200773	0.0161112	0.0161112	0.0268678	0.0268678	0.0268678	0.0269162	0.0269162	0.0270533	0.017357	0.0295604	0.0295604	0.0323209	0.03092	0.0187388	0.0256824	0.0256824	0
274.19_IR_Kir_{Telsiai}	0.0255125	0.0255125	0.0255125	0.0255125	0.0255125	0.0255125	0.0268678	0.0268678	0.0296335	0.0200773	0.0161112	0.0161112	0.0268678	0.0268678	0.0268678	0.0269162	0.0269162	0.0270533	0.017357	0.0295604	0.0295604	0.0323209	0.03092	0.0187388	0.0256824	0.0256824	0	0
279.19_IR_Kir_{Telsiai}	0.0255125	0.0255125	0.0255125	0.0255125	0.0255125	0.0255125	0.0268678	0.0268678	0.0296335	0.0200773	0.0161112	0.0161112	0.0268678	0.0268678	0.0268678	0.0269162	0.0269162	0.0270533	0.017357	0.0295604	0.0295604	0.0323209	0.03092	0.0187388	0.0256824	0.0256824	0	0	0
285.19IRn_Kir_{Telsiai}	0.0255125	0.0255125	0.0255125	0.0255125	0.0255125	0.0255125	0.0268678	0.0268678	0.0296335	0.0200773	0.0161112	0.0161112	0.0268678	0.0268678	0.0268678	0.0269162	0.0269162	0.0270533	0.017357	0.0295604	0.0295604	0.0323209	0.03092	0.0187388	0.0256824	0.0256824	0	0	0	0

## Sheet: Caption
Table. Estimates of Evolutionary Divergence between Sequences
The number of base substitutions per site from between sequences are shown. Analyses were conducted using the Tamura-Nei model [1]. This analysis involved 32 nucleotide sequences. Codon positions included were 1st+2nd+3rd+Noncoding. All ambiguous positions were removed for each sequence pair (pairwise deletion option). There were a total of 762 positions in the final dataset. Evolutionary analyse…
1. Tamura K. and Nei M. (1993). Estimation of the number of nucleotide substitutions in the control region of mitochondrial DNA in humans and chimpanzees. Molecular Biology and Evolution 10:512-526.
2. Tamura K., Stecher G., and Kumar S. (2021). MEGA 11: Molecular Evolutionary Genetics Analysis Version 11. Molecular Biology and Evolution https://doi.org/10.1093/molbev/msab120.
Disclaimer: Although utmost care has been taken to ensure the correctness of the caption, the caption text is provided "as is" without any warranty of any kind. Authors advise the user to carefully check the caption prior to its use for any purpose and report any errors or problems to the authors immediately (www.megasoftware.net). In no event shall the authors and their employers be liable for a…
